# Supplementary material for: Modality differences in ERP components between somatosensory and auditory Go/No-go paradigms in prepubescent children
Source: PLoS One. 2021 Nov 8;16(11):e0259653. doi: 10.1371/journal.pone.0259653 (PMC8575285; doi:10.1371/journal.pone.0259653)
Supplement: S1 Data — (XLSX) [file pone.0259653.s001.xlsx]

## Sheet: Behavioral data
			RT		SD of RT		Omission		Commission
		F/M	Somato	Auditory	Somato	Auditory	Somato	Auditory	Somato	Auditory
	Subject 1	F	411	464	162	113	2.3	2.3	9.3	4.7
	Subject 2	F	558	688	156	135	10	4.5	5	0
	Subject 3	F	415	402	130	159	1.5	1.5	2.9	1.5
	Subject 4	F	422	387	109	116	3.3	4.8	5	0
	Subject 5	F	323	440	65	91	2.9	0	2.9	4.6
	Subject 6	M	292	268	63	62	4.3	1.6	4.3	1.6
	Subject 7	F	306	279	82	74	8.6	6.3	7.1	6.3
	Subject 8	F	477	404	141	112	13	4.3	1.4	0
	Subject 9	F	393	464	110	102	0	5.2	6.3	0
	Subject 10	M	681	354	94	114	13.3	0	0	5.1
	Subject 11	M	437	486	127	170	1.5	4.8	5.9	6.3
	Subject 12	M	565	509	113	91	1.8	0	0	0
	Subject 13	M	424	489	134	163	0	3.3	1.4	3.3
	Subject 14	F	552	510	156	138	12.9	15.4	7.1	1.5
	Subject 15	F	398	358	146	120	11.6	4.8	4.3	4.8
	Subject 16	F	436	351	157	131	13.6	4.3	1.5	5.7
	Subject 17	M	445	348	172	144	0	6.3	3.2	6.3
	Subject 18	M	300	263	94	117	1.4	4.6	5.8	10.8
	Ave		435.278	414.667	122.833	119.556	5.66667	4.11111	4.07778	3.47222
	SD		103.002	105.208	33.5072	29.4783	5.31679	3.4967	2.61614	3.0816
	SQRT		4.24264	4.24264	4.24264	4.24264	4.24264	4.24264	4.24264	4.24264
	SE		24.2778	24.7979	7.89773	6.94809	1.25318	0.824181	0.61663	0.726339

## Sheet: N1
		Somato										Auditory
		Amplitude										Amplitude
		N1s										N1a
		Go					No-go					Go					No-go
		Fz	Cz	Pz	C3	C4	Fz	Cz	Pz	C3	C4	Fz	Cz	Pz	C3	C4	Fz	Cz	Pz	C3	C4
	Subject 1	-10.4	2.1	6.7	-4.9	-2.6	-10.2	-7	-4.5	-13.2	-8.7
	Subject 2						-0.5	-0.9	-7.6	-5.5	-6.7
	Subject 3			6.7	3.2	-2.1			1.3		-7.5	-10.4	-10.2	-7.4	-10.7	-12.7	-9.9	-18	-18.1	-16	-9.7
	Subject 4	0.8	7.9	5.4	1.3	-0.9	1.8	5.9	-1.6	0.3	-6.6	-9.1	-5.5	-7.6	-7.4	-11.6	-11.7	-5.6	-2.8	-7.8	-5.1
	Subject 5	0.6	4.4	0.9	-5.2	-2	-1.2	-2.7	-7.2	-6.6	-3.8	-10	-11.3	-7.2	-11	-8.5
	Subject 6	-3.2	3.5	6.4	-0.6	-2.1	-10.1	-3	-1.1	-6.5	-6.5	-9.7	-6.1	-4.9	-5.1	-9	-10.7	-4.1	-2	-7.3	-7.9
	Subject 7	1	1.6	-3.3	-3.5	-6.4	-4	2.3	2	-4.7	-1.9	-23.1	-19	-10.1	-21.3	-21	-21.8	-17.3	-10	-20	-19.1
	Subject 8	-1.2	-2	0	-1.8	-3.7	-1	-1.6	-7.2	-6.9	-7.5	-24.5	-14.9	-8.4	-22.9	-17.6	-16	-9.7	-6.2	-14.5	-15.5
	Subject 9	-7.5	-8.2	-1.7	-6.8	-5.1	-11.6	-7.9	-2.9	-7.1	-8.5	-12.1	-12	-7.1	-11.8	-8.5	-12.3	-12	-10.8	-10.2	-12.7
	Subject 10	1.6		0.8	-2.2	2.3	2.6		3.8	2	4.1	-4.7	-6.3	-7	-6.5	-4.2	-3.3	-3.8	-4.6	-4	-5.6
	Subject 11	2.5			1.8	-4.2	3.7			-0.7	-5.5	-21.9	-10.7	-7.8	-21.3	-18.1	-18.9	-8.5	-3.8	-18.5	-16
	Subject 12											-6.2	-0.7	-0.2	-7.3	-5.3	-8.1	-4.6	-1.6	-6.8	-4.5
	Subject 13	-4.1	-9.3	-2.7	-8.3	-8.7	-2.9	-7	-6.4	-9.4	-11.7	-19.6	-16.1	-8.1	-15.9	-14.5	-19.7	-19.6	-15	-20.4	-17.3
	Subject 14	-3	-5	-5.4	-6.9	-7.5	-6.7	-1.1	0.7	-3.9	-9	-12.9	-11.2	-7.9	-13.8	-12.8	-17.3	-17.2	-10.8	-19.6	-20.5
	Subject 15	-5	5	5.4	-3.6	-3.2	-6.2	0		-4.5	-10.8	-16.5	-18.9	-15.5	-15.3	-12.1	-17.6	-11.5	-8	-11.9	-12.2
	Subject 16	-7.6	-6.1	0.6	-6.8	-6.3	-0.5	2.2	4.4	-3.7	-1.5	-15.3	-8.2	-6.2	-10.5	-10.9	-7.2	-5.1	-5.3	-7.8	-9.6
	Subject 17	-2.9	-0.2	1	-4.6	-8	0.3	2.2	5.9	-2.2	-6.8	-9.9	-11.6	-6	-3.5	-17.6	-7.4	-6.2	-0.6	-6.5	-11.8
	Subject 18	-6.7	10.7	19.8	7.3	-0.1	-8.7	3.8	2.6	-4.4	-9.4	-9.8	-8	-4.2	-5.7	-4.6	-6.7	-4	0	-4.8	-6.2
	Ave	-3.00667	0.338462	2.70667	-2.6	-3.7875	-3.45	-1.05714	-1.18667	-4.8125	-6.37059	-13.4813	-10.6687	-7.225	-11.875	-11.8125	-12.5733	-9.81333	-6.64	-11.74	-11.58
	SD	3.9021	6.18446	6.11934	4.28283	3.05873	4.90116	4.20489	4.59236	3.70709	3.85434	6.04717	4.9489	3.12378	6.10415	5.05383	5.62475	5.76676	5.38142	5.9134	5.23207
	SQRT	4.24264	4.24264	4.24264	4.24264	4.24264	4.24264	4.24264	4.24264	4.24264	4.24264	4	4	4	4	4	4	4	4	4	4
	SE	0.919734	1.45769	1.44234	1.00947	0.72095	1.15521	0.991102	1.08243	0.873769	0.908477	1.51179	1.23723	0.780945	1.52604	1.26346	1.40619	1.44169	1.34536	1.47835	1.30802
		Somato										Auditory
		Latency										Latency
		N1s										N1a
		Go					No-go					Go					No-go
		Fz	Cz	Pz	C3	C4	Fz	Cz	Pz	C3	C4	Fz	Cz	Pz	C3	C4	Fz	Cz	Pz	C3	C4
	Subject 1	170	170	161	162	169	169	220	187	166	176
	Subject 2						171	168	161	163	150
	Subject 3			148	169	128			147		138	106	100	101	101	111	110	105	102	105	108
	Subject 4	136	124	149	137	186	174	168	166	167	141	112	113	129	129	117	117	95	91	133	133
	Subject 5	155	153	148	156	143	159	160	159	161	151	95	91	88	92	91
	Subject 6	152	152	149	149	146	160	158	153	155	147	142	92	92	134	134	146	96	96	142	136
	Subject 7	146	170	148	149	147	194	195	174	168	169	155	148	129	129	155	154	142	151	151	151
	Subject 8	198	215	195	195	207	171	193	177	177	173	137	149	101	150	151	104	101	94	121	144
	Subject 9	210	198	186	186	191	228	201	185	228	180	100	92	92	91	86	103	99	99	99	136
	Subject 10	171		127	120	125	156		144	155	142	96	89	88	88	88	102	94	93	93	96
	Subject 11	166			162	144	170			170	145	156	163	95	162	164	155	163	168	162	147
	Subject 12											150	107	107	150	139	145	95	82	134	130
	Subject 13	153	152	152	152	137	164	155	152	156	151	103	103	101	142	147	161	96	96	120	122
	Subject 14	175	151	157	161	145	171	172	181	211	214	145	94	94	94	116	142	142	100	142	142
	Subject 15	156	159	159	149	132	142	128		150	125	97	119	119	94	95	95	94	98	99	90
	Subject 16	163	168	159	159	159	165	171	164	162	159	141	90	82	134	92	100	145	93	144	135
	Subject 17	161	161	172	156	147	157	161	173	171	155	106	103	103	96	117	95	91	75	86	127
	Subject 18	197	201	201	201	158	144	155	155	152	124	93	88	88	84	84	93	91	89	89	88
	Ave	167.267	167.231	160.733	160.188	154	168.438	171.786	165.2	169.5	155.294	120.875	108.812	100.562	116.875	117.938	121.467	109.933	101.8	121.333	125.667
	SD	20.5963	24.648	19.9229	20.4295	23.4122	20.0465	23.4067	13.7851	21.1092	22.1042	24.2923	23.9978	14.2453	26.683	27.3019	25.5954	24.4729	24.6437	24.729	20.6525
	SQRT	4.24264	4.24264	4.24264	4.24264	4.24264	4.24264	4.24264	4.24264	4.24264	4.24264	4	4	4	4	4	4	4	4	4	4
	SE	4.85461	5.8096	4.69588	4.81527	5.51832	4.72501	5.51701	3.24918	4.9755	5.21001	6.07308	5.99946	3.56133	6.67075	6.82548	6.39885	6.11823	6.16094	6.18225	5.16311

## Sheet: N2
		Somato		Auditory
		Amplitude		Amplitude
		N2		N2
		Go	No-go	Go	No-go
		Fz	Fz	Fz	Fz
	Subject 1	-12.9	-6.3	-11.7	-13.9
	Subject 2	-0.6	-2.6	-19.6	-17.8
	Subject 3	-2.1	-3.9	-1.8	-7.4
	Subject 4		-4.7	-15.6	-17.5
	Subject 5		-0.1	-4.8	-10.8
	Subject 6	-10.3	-11.4	-9.8	-10.1
	Subject 7	-3.3	-3.9	-12.1	-19.5
	Subject 8	-5.6	-8.8	-20	-12.3
	Subject 9		-8.9	-7.2	-7.8
	Subject 10	-2.8	-3.6	-0.3	-10.4
	Subject 11	2.4		-22.9	-21
	Subject 12	1.1	2.4	-6	-11.3
	Subject 13	-4.4	-7.2	-17.5	-16.2
	Subject 14	-6.5	-13	-9.5	-10.9
	Subject 15	1.5	-3.6	-13.4	-17.4
	Subject 16	-5.2	1.2	-16.9	-15.2
	Subject 17	0.5	-3.1	-23.4	-12.6
	Subject 18		-3.4	-10.8	-12.1
	Ave	-3.44286	-4.75882	-12.4056	-13.5667
	SD	4.46813	4.15121	6.86504	3.95697
	SQRT	4.24264	4.24264	4	4
	SE	1.05315	0.97845	1.71626	0.989244
		Somato		Auditory
		Latency		Latency
		N2		N2
		Go	No-go	Go	No-go
		Fz	Fz	Fz	Fz
	Subject 1	277	317	216	297
	Subject 2	266	246	229	229
	Subject 3	279	237	231	317
	Subject 4		255	324	234
	Subject 5		262	215	210
	Subject 6	302	290	291	238
	Subject 7	263	243	253	204
	Subject 8	249	259	205	244
	Subject 9		278	264	224
	Subject 10	232	229	212	228
	Subject 11	233		246	214
	Subject 12	251	224	235	234
	Subject 13	236	234	211	301
	Subject 14	321	280	229	269
	Subject 15	250	243	228	223
	Subject 16	287	254	239	228
	Subject 17	281	215	204	208
	Subject 18		241	299	240
	Ave	266.214	253.353	240.611	241.222
	SD	26.603	25.9926	34.0866	33.1264
	SQRT	4.24264	4.24264	4	4
	SE	6.27039	6.12653	8.52166	8.2816

## Sheet: P3
		Somato										Auditory
		Amplitude										Amplitude
		P3										P3
		Go					No-go					Go					No-go
		Fz	Cz	Pz	C3	C4	Fz	Cz	Pz	C3	C4	Fz	Cz	Pz	C3	C4	Fz	Cz	Pz	C3	C4
	Subject 1	8.6	27.3	37.8	20.1	27.9	15.6	26	26.4	8.5	18.7	6.6	13.6	24.9	6	10.2	1	9.9	14.8	3.6	2.2
	Subject 2	-1.5	9.6	16.9	5.3	6.7	4.3	11.9	9.5	4	5.1	4.7	5.4	9.2	8.2	9	2.1	2.5	-0.5	1.8	1.8
	Subject 3	13.1	27.4	24.4	23.2	9.1	9.1	15.1	13.4	13.3	3.4	11	17.8	13.8	9.5	9.1	8	9.8	8.7	4.1	7.4
	Subject 4	14.4	27.5	32	22.6	16.6	15.8	14.7	13	12.2	6.3	-3.7	15.3	22.1	10.3	12.5	-0.3	6.7	5.6	0.4	6
	Subject 5	15.5	29.5	26.6	19.9	23.5	12.3	13.2	13.3	10	16	3.5	14.2	15.5	4.2	13.7	4.4	15.5	17.5	7.1	8.7
	Subject 6	2.4	19.6	29.9	20.4	20.7	1.1	18.3	20.7	13.8	16.6	-2.8	12.4	18.8	10.3	13.1	3.1	18.3	17.2	11.7	13.7
	Subject 7	6.5	18.8	26	9.8	18.1	7.2	18.8	15	14.3	12.6	-1.1	12.3	23.9	4.6	7	1.5	7.1	14	7.2	4.7
	Subject 8	3.1	16.6	30	12.7	16.9	2.6	12.8	18.6	8.8	12.4	-1.5	7.8	21.3	3.4	9.4	4.8	10	10.7	7.9	7.5
	Subject 9	11.9	27.7	34.7	19	26.3	2.1	17.5	26.2	12.6	14	5.6	15.3	16.3	7.7	17	6.6	21.5	21.1	7.8	11.5
	Subject 10	6.5	26.3	41.7	20.3	24.9	8.7	26.1	29.3	16.1	20	11.1	23	20.5	31	23.3	3.8	15.5	20.7	6.2	5.9
	Subject 11	11	26.4	34.4	14.2	15.7	11.3	19.2	19.9	9.9	11.8	-2.7	4.7	14.4	1.9	3.8	3.3	4.5	9.3	4	0.6
	Subject 12	9.3	18.3	25.8	15	16.2	11.3	25.4	24.9	15.8	16.3	2.5	6.5	14.8	10.4	7.9	0.8	12	11.7	8.3	8.8
	Subject 13	7.4	19.4	30	15.7	18.4	4.1	10.4	12.8	8	4.1	-4.1	4.4	14.5	-2.9	-0.5	3.7	4.9	9.5	-2	-2.6
	Subject 14	5.7	9.9	11.9	8.4	8.6	5.4	15.6	6.5	9.4	8.2	6.1	9.8	15	7.9	10.1	10.3	18.7	14.4	10.7	13
	Subject 15	5.6	25.8	31	17.4	20.1	3.6	4.4	6.8	6.6	9.5	8.4	6.2	13.8	3.8	12.8	7.7	10.2	16.1	8.8	10
	Subject 16	2.9	9	21.2	12	10.3	11.4	13.9	21.3	6	7.2	-6.9	3.3	14.2	2.8	3.2	5	6.6	10.1	5.6	4.5
	Subject 17	8.5	21.3	26.9	14.1	15.5	18.3	29.9	23.9	22.4	19.3	3.5	3.8	5.8	9.2	7.5	10.5	16.8	17.1	14.5	11.7
	Subject 18	2.1	18.6	31.1	27.4	27.5	8.9	23.5	25.3	18.3	14.3	5.9	13.6	25.2	20.3	20.3	11.1	14.9	16.3	11.6	16.6
	Ave	7.38889	21.0556	28.4611	16.5278	17.9444	8.50556	17.5944	18.1556	11.6667	11.9889	2.56111	10.5222	16.8889	8.25556	10.5222	4.85556	11.4111	13.0167	6.62778	7.33333
	SD	4.63591	6.68319	7.13567	5.67085	6.50486	5.09711	6.54203	7.10072	4.66867	5.35712	5.38616	5.59007	5.29271	7.47995	5.84743	3.48479	5.5264	5.44018	4.20291	5.00517
	SQRT	4.24264	4.24264	4.24264	4.24264	4.24264	4.24264	4.24264	4.24264	4.24264	4.24264	4.24264	4.24264	4.24264	4.24264	4.24264	4.24264	4.24264	4.24264	4.24264	4.24264
	SE	1.09269	1.57524	1.68189	1.33663	1.53321	1.2014	1.54197	1.67366	1.10042	1.26268	1.26953	1.31759	1.2475	1.76304	1.37825	0.821374	1.30258	1.28226	0.990636	1.17973
		Somato										Auditory
		Latency										Latency
		P3										P3
		Go					No-go					Go					No-go
		Fz	Cz	Pz	C3	C4	Fz	Cz	Pz	C3	C4	Fz	Cz	Pz	C3	C4	Fz	Cz	Pz	C3	C4
	Subject 1	531	531	302	548	528	359	413	275	366	410	580	420	413	436	570	386	394	404	470	433
	Subject 2	443	443	296	439	488	305	307	307	307	562	484	440	431	434	456	539	431	431	475	408
	Subject 3	375	408	421	423	477	601	317	315	442	354	330	497	390	428	443	479	479	466	495	476
	Subject 4	320	389	389	320	379	333	313	483	310	332	448	530	396	502	529	442	546	406	547	526
	Subject 5	265	263	263	270	263	345	396	241	342	412	248	246	247	252	248	327	311	404	364	394
	Subject 6	426	428	435	429	429	374	377	378	387	374	433	430	363	369	361	319	317	316	319	380
	Subject 7	334	387	415	349	393	361	324	323	334	370	491	465	457	462	500	342	342	483	437	437
	Subject 8	360	547	544	604	453	403	504	529	521	502	501	509	509	509	502	468	433	595	426	439
	Subject 9	457	410	395	397	415	370	375	387	375	376	340	455	431	349	454	337	399	399	397	400
	Subject 10	428	428	428	428	428	368	313	307	313	313	630	477	462	452	474	351	309	529	272	309
	Subject 11	460	414	408	415	464	288	291	285	286	375	450	491	483	480	492	485	474	455	475	477
	Subject 12	329	329	316	316	332	295	295	295	339	294	387	387	296	392	296	416	411	416	410	416
	Subject 13	413	388	388	388	402	415	398	401	412	443	464	477	485	460	479	425	425	385	458	448
	Subject 14	382	397	389	383	396	412	408	405	404	431	335	322	322	322	393	522	391	418	446	524
	Subject 15	320	298	316	294	299	397	316	526	316	556	460	337	315	422	557	606	479	486	304	299
	Subject 16	459	396	424	460	429	522	285	242	527	283	389	477	479	473	627	597	464	464	599	599
	Subject 17	335	329	352	333	331	358	339	359	337	362	435	436	397	398	577	548	545	454	544	575
	Subject 18	445	300	304	408	300	300	322	322	322	330	614	559	353	429	557	363	335	356	382	382
	Ave	393.444	393.611	376.944	400.222	400.333	378.111	349.611	354.444	368.889	393.278	445.5	441.944	401.611	420.5	473.056	441.778	415.833	437.056	434.444	440.111
	SD	68.3488	73.3751	68.4771	84.0893	72.1583	78.4863	57.3761	87.8054	69.9099	81.0155	100.089	77.9347	73.8083	65.4291	98.6989	93.8901	74.1527	63.9186	86.4939	80.4647
	SQRT	4.24264	4.24264	4.24264	4.24264	4.24264	4.24264	4.24264	4.24264	4.24264	4.24264	4.24264	4.24264	4.24264	4.24264	4.24264	4.24264	4.24264	4.24264	4.24264	4.24264
	SE	16.11	17.2947	16.1402	19.82	17.0079	18.4994	13.5237	20.6959	16.4779	19.0955	23.5912	18.3694	17.3968	15.4218	23.2635	22.1301	17.478	15.0658	20.3868	18.9657
